# Supplementary material for: Theoretical–Methodological Foundations for the Global Integration Method (Método de Integração Global—MIG) in the Treatment of Autism Spectrum Disorder
Source: Children (Basel). 2024 Feb 2;11(2):191. doi: 10.3390/children11020191 (PMC10887636; doi:10.3390/children11020191)
Supplement: Supplementary file 1 [file children-11-00191-s001.zip]

Archive with 1 entries (1 files):
- children-2802182-supplementary.pdf
